# Supplementary material for: Health seeking behavior following snakebites in Sri Lanka: Results of an island wide community based survey
Source: PLoS Negl Trop Dis. 2017 Nov 6;11(11):e0006073. doi: 10.1371/journal.pntd.0006073 (PMC5697880; doi:10.1371/journal.pntd.0006073)
Supplement: S1 Dataset — (CSV) [file pntd.0006073.s001.csv]

Index_no	Province	sb_incidence	env_incidence	Envenoming	Rx_first	Rx_second	Rx_inward	Religion_blessing	Rx_taken_day	Distance	snake_identified
1	North Western	589.8012039	217.3594977	Yes	Allopathic	NA	1	0	1	2	0
2	North Western	597.4390533	232.3696236	No	No treatment	NA	0	0	NA	NA	1
3	North Western	627.6914526	192.0777777	Yes	Traditional	Indigenous	0	0	1	1	0
4	North Western	628.356115	193.5462422	No	Allopathic	NA	1	0	1	8	1
5	North Western	610.7119443	217.5084032	Yes	Allopathic	NA	1	0	1	2	0
6	North Western	633.2736337	214.9178559	No	Allopathic	NA	1	0	1	5	1
7	North Western	551.5643056	177.1872539	No	Traditional	NA	0	0	1	5	0
8	North Western	537.7184012	173.4322084	No	Traditional	NA	0	0	1	5	1
9	North Western	415.0356283	154.7485401	Yes	Allopathic	NA	1	0	1	8	1
10	Central	708.5854904	308.9753764	Yes	Allopathic	Allopathic	0	0	1	9	1
11	Central	713.9638011	300.4511165	No	Traditional	Allopathic	0	0	1	1	1
12	Central	377.9642147	167.7863549	No	Traditional	NA	0	0	1	1	1
13	Central	382.1820102	146.9376106	No	Traditional	NA	0	0	1	1	1
14	Central	426.2689004	244.2866966	No	Allopathic	NA	1	0	1	5	1
15	Central	669.7302292	489.8246636	Yes	Allopathic	NA	1	0	1	13	1
16	Central	666.1664588	478.5502501	Yes	Allopathic	Allopathic	1	1	1	13	1
17	Central	605.319139	263.0136387	No	Traditional	NA	0	0	1	1	1
18	Northern	317.0122719	300.6063204	Yes	Allopathic	NA	1	1	1	20	1
19	Northern	317.525313	300.928563	Yes	Traditional	NA	0	1	1	6	1
20	Northern	316.0084472	300.0011691	Yes	Allopathic	NA	1	0	1	15	1
21	Northern	371.9895578	305.6421494	Yes	Allopathic	NA	1	1	1	4	1
22	Northern	379.0475345	307.2030377	Yes	Allopathic	NA	1	0	1	28	0
23	Sabaragamuwa	477.0279618	135.1182055	No	Allopathic	NA	0	1	1	8	1
24	Western	137.387869	52.74212068	No	Traditional	Allopathic	0	1	1	2	1
25	Western	116.4298296	25.18596928	Yes	Allopathic	NA	1	0	1	15	1
26	Western	327.1009826	62.2345429	No	Traditional	NA	0	0	1	1	1
27	Western	268.1638648	65.83207364	No	No treatment	NA	0	0	NA	NA	1
28	Western	309.353208	83.87308577	Yes	Allopathic	NA	1	0	1	2	1
29	Western	315.4739429	77.04040003	Yes	Traditional	Indigenous	0	0	1	4	1
30	Western	205.3007987	30.62359181	No	Allopathic	NA	0	0	1	8	1
31	Western	213.3290926	32.6210428	No	Allopathic	NA	1	0	1	4	0
32	Western	222.7895041	57.41424042	No	Traditional	NA	0	0	1	2	1
33	Western	482.4525409	83.71866968	No	Traditional	NA	0	1	1	1	1
34	Western	453.0191662	79.59267779	No	Traditional	Allopathic	0	1	1	1	1
35	Western	496.7255204	87.91519121	No	Traditional	NA	0	0	1	NA	1
36	Western	486.0966888	84.51199706	No	Traditional	NA	0	0	1	1	1
37	Western	465.4140843	78.15323193	No	Traditional	NA	0	0	1	1	1
38	Western	516.1225064	100.9628848	No	Traditional	NA	0	0	1	2	1
39	Western	514.4835799	99.9391565	No	Traditional	NA	0	0	1	2	0
40	Western	540.2015335	88.47837519	No	Traditional	NA	0	1	1	1	1
41	Western	332.5040476	47.48656926	Yes	Traditional	Allopathic	0	0	3	2	0
42	Western	560.0449155	86.36476772	No	Traditional	NA	0	0	1	2	1
43	Western	550.4400549	86.29916969	No	Traditional	NA	0	0	1	2	1
44	Western	534.6277087	86.04947435	No	Traditional	NA	0	0	1	1	1
45	Western	536.8234268	86.02446364	No	Traditional	NA	0	0	1	1	1
46	Western	532.2515478	85.83740935	No	Traditional	NA	0	0	1	1	1
47	Western	521.6053266	85.44977741	No	Traditional	NA	0	0	1	1	1
48	Western	274.3181548	52.32306328	No	Traditional	NA	0	1	1	4	0
49	Western	255.9367629	50.62163694	No	Traditional	Allopathic	0	0	1	2	1
50	Western	238.9772369	47.72924442	No	Traditional	NA	0	0	1	2	1
51	Western	149.5839307	36.02125022	Yes	Allopathic	NA	1	1	1	10	1
52	Western	141.8188219	191.2089374	No	Allopathic	Allopathic	0	0	1	5	1
53	Western	165.7371556	34.08592567	No	Traditional	Indigenous	0	1	1	3	0
54	Central	516.6179475	476.37127	No	Allopathic	NA	1	0	1	5	1
55	Central	510.2956535	478.0005797	No	Allopathic	NA	1	0	1	10	1
56	Central	390.7712497	242.918869	Yes	Traditional	Allopathic	0	0	1	2	1
57	Central	414.7152817	241.8924891	No	Traditional	NA	0	0	1	1	0
58	Southern	251.1560625	75.38415235	No	Traditional	NA	0	0	1	1	1
59	Southern	251.2815704	74.893551	Yes	Allopathic	Indigenous	1	1	1	15	1
60	Southern	340.9223713	78.71712767	No	Allopathic	NA	1	0	1	5	1
61	Southern	351.3650014	71.8067874	No	Traditional	NA	0	0	1	12	1
62	Southern	569.7806726	86.09818426	Yes	Allopathic	NA	1	0	1	25	1
63	Southern	356.3165928	68.06681933	Yes	Allopathic	Indigenous	1	0	2	1	1
64	Southern	437.117814	96.04120821	No	Traditional	NA	0	0	1	3	1
65	Southern	341.7859029	69.73777723	No	Allopathic	Allopathic	0	0	1	1	1
66	Southern	290.5898257	65.607452	Yes	Allopathic	Indigenous	0	0	1	1	1
67	Eastern	391.2536914	251.587545	Yes	Allopathic	Allopathic	1	0	1	19	1
68	Eastern	422.5257463	254.6583675	Yes	Allopathic	Allopathic	1	1	1	5	0
69	Eastern	419.7152733	255.4139512	Yes	Allopathic	Allopathic	1	1	1	30	1
70	Eastern	419.595393	254.6504223	Yes	Allopathic	NA	1	1	1	30	0
71	Eastern	776.361122	266.0577351	Yes	Traditional	NA	1	0	1	2	1
72	Eastern	775.6451727	265.4316827	Yes	Traditional	Allopathic	1	1	1	2	0
73	Eastern	778.5089277	271.4190328	Yes	Traditional	Allopathic	1	0	2	2	0
74	Eastern	755.4268388	246.0316799	Yes	Traditional	NA	1	1	1	2	1
75	Eastern	755.5726273	246.1404926	No	Traditional	NA	1	0	1	2	1
76	Eastern	757.3174011	246.6272843	Yes	Traditional	NA	1	1	1	2	1
77	Eastern	755.8807944	246.8063542	Yes	Traditional	NA	1	1	1	2	1
78	Eastern	823.5349795	265.6643151	Yes	Allopathic	NA	1	0	2	3	0
79	Eastern	706.230649	298.6084819	No	Traditional	NA	1	0	1	1	0
80	Eastern	809.0727148	264.8024779	No	Traditional	NA	1	1	1	2	1
81	North Western	701.5307552	195.6505466	Yes	Allopathic	NA	1	0	1	2	1
82	North Western	704.6894586	194.9620661	No	Allopathic	NA	1	1	1	2	0
83	North Western	248.9088327	93.91029257	No	Traditional	NA	0	0	1	NA	1
84	North Central	328.6985729	273.5621461	Yes	Allopathic	NA	1	0	1	5	1
85	North Central	479.694651	316.2316449	Yes	Allopathic	NA	1	0	1	8	1
86	North Central	369.9785156	238.9659521	Yes	Allopathic	NA	1	0	1	1	1
87	North Central	572.5490236	387.6664019	Yes	Allopathic	NA	1	0	1	30	1
88	North Central	572.1588163	387.3445776	Yes	Allopathic	NA	1	0	1	25	1
89	North Central	599.5514396	391.086478	Yes	Allopathic	NA	1	0	1	32	0
90	North Central	600.5716443	391.2439702	No	Allopathic	NA	1	0	1	32	1
91	North Central	460.1300095	349.5770764	Yes	Allopathic	NA	1	0	2	20	1
92	North Central	697.6277149	429.2418417	No	Allopathic	NA	1	0	1	4	0
93	North Central	576.5216663	393.0926465	Yes	Allopathic	NA	1	0	1	12	1
94	North Central	615.756823	397.1552087	Yes	Allopathic	NA	1	1	1	8	0
95	North Central	597.4239335	457.5028838	Yes	Allopathic	NA	1	0	1	10	1
96	North Central	599.8843636	460.3612635	Yes	Allopathic	NA	1	0	1	12	1
97	North Central	737.4808337	490.356902	Yes	Allopathic	NA	1	0	1	12	1
98	North Central	744.950324	476.2999159	Yes	Allopathic	NA	1	0	1	32	1
99	North Central	744.950324	476.2999159	No	Allopathic	NA	1	0	1	32	0
100	North Central	595.3763675	432.0581511	Yes	Allopathic	Indigenous	1	0	1	25	1
101	North Central	541.3163404	442.1863846	Yes	Traditional	NA	0	0	1	2	1
102	North Central	685.9221111	495.4895707	Yes	Traditional	NA	0	0	1	2	1
103	North Central	537.8488199	441.5658169	Yes	Allopathic	NA	1	0	1	5	1
104	North Central	752.5349413	535.1610568	Yes	Allopathic	NA	1	0	1	2	1
105	North Central	477.5680261	371.1932776	Yes	Allopathic	NA	1	0	1	3	0
106	Uva	774.0553196	403.289255	Yes	Traditional	Allopathic	0	1	1	2	0
107	Uva	516.9437672	111.3251501	No	Traditional	NA	0	0	2	3	1
108	Uva	269.5847671	159.8168601	Yes	Traditional	Allopathic	0	1	1	1	0
109	North Central	671.8770819	378.0703812	No	Allopathic	NA	1	0	1	3	1
110	North Central	572.4326027	315.5355297	Yes	Traditional	NA	0	0	1	NA	1
111	North Central	453.735616	297.7991142	No	Allopathic	NA	1	0	1	9	1
112	North Central	342.2440246	266.6038433	Yes	Traditional	NA	1	0	1	10	1
113	North Central	514.5998432	306.0734573	Yes	Allopathic	NA	1	0	1	30	1
114	North Central	579.2887535	329.9184375	No	Allopathic	NA	1	0	1	5	0
115	North Central	667.9050569	378.0097994	Yes	Allopathic	Allopathic	1	0	1	4	1
116	North Central	670.3841119	380.0756614	No	Allopathic	NA	1	0	1	6	1
117	North Central	616.9631726	381.1261082	Yes	Allopathic	NA	1	0	1	13	1
118	North Central	617.7009048	387.9048196	Yes	Allopathic	NA	1	0	1	18	0
119	North Central	648.5401385	400.5413067	Yes	Allopathic	Indigenous	1	0	1	4	1
120	North Central	247.3861102	214.6710194	No	Allopathic	NA	1	0	1	1	1
121	North Central	394.9487607	166.5172225	Yes	Allopathic	NA	1	0	1	4	1
122	North Central	392.4739586	166.2644377	Yes	Allopathic	NA	1	0	1	2	1
123	North Central	403.2168478	176.0772263	Yes	Allopathic	NA	1	0	1	2	1
124	North Central	546.1419978	278.4173042	No	Allopathic	NA	1	0	1	3	1
125	North Central	607.2163336	314.5810143	Yes	Allopathic	NA	1	0	1	5	0
126	Eastern	573.919295	201.1843296	Yes	Allopathic	NA	1	0	1	15	0
127	Eastern	573.5973601	201.1510756	Yes	Allopathic	Allopathic	0	1	1	1	0
128	Eastern	594.3198796	232.0783969	Yes	Allopathic	NA	1	0	2	8	0
129	Eastern	596.1326079	232.6763972	No	Traditional	NA	0	0	1	1	1
130	Eastern	643.5055	323.2240535	Yes	Traditional	NA	1	1	1	5	1
131	Eastern	650.7459888	324.2526946	Yes	Traditional	NA	1	1	1	5	0
132	Eastern	649.3034473	324.2640285	Yes	Traditional	NA	1	1	1	5	1
133	Eastern	649.3034473	324.2640285	Yes	Traditional	NA	0	1	1	5	0
134	Eastern	648.7320734	324.139327	Yes	Traditional	NA	1	1	1	5	0
135	Eastern	646.0855819	323.6731697	Yes	Traditional	NA	0	0	1	5	1
136	Eastern	658.8166013	325.3603951	Yes	Allopathic	Allopathic	0	1	1	5	1
137	Eastern	606.7832636	321.6702492	Yes	Allopathic	NA	1	0	1	52	1
138	Eastern	767.2736735	248.5682284	Yes	Allopathic	NA	1	1	1	1	1
139	Eastern	773.6337562	251.040901	Yes	Allopathic	Allopathic	0	1	1	5	1
140	Eastern	768.0924262	248.9151851	Yes	Allopathic	NA	1	0	1	10	0
141	Eastern	701.5477291	307.2756143	Yes	Traditional	Allopathic	0	1	1	4	0
142	Eastern	769.5594437	249.5501721	No	Allopathic	NA	1	0	1	20	1
143	Eastern	412.1712964	271.6724417	Yes	Allopathic	Allopathic	1	1	1	1	0
144	Eastern	582.6989635	202.8356846	No	Allopathic	NA	1	1	1	10	0
145	Eastern	594.4860638	208.9071989	Yes	Allopathic	NA	1	1	1	3	1
146	Eastern	605.5594414	251.2364529	Yes	Allopathic	Allopathic	0	1	1	10	1
147	Eastern	603.671474	255.4858114	No	Allopathic	Allopathic	0	1	1	10	1
148	Northern	166.5211968	182.1606071	Yes	Allopathic	NA	1	1	1	15	0
149	Northern	165.8495583	182.0397268	Yes	Traditional	Indigenous	1	1	3	2	0
150	Northern	248.9901637	172.3149578	Yes	Allopathic	NA	1	1	1	15	1
151	Northern	170.9227629	77.63900821	Yes	Allopathic	NA	1	0	1	15	0
152	Northern	243.1005334	220.5917916	Yes	Traditional	Indigenous	0	0	1	2	0
153	Northern	237.0091205	221.8283132	Yes	Allopathic	NA	1	0	1	15	0
154	Northern	249.9414782	219.0125672	Yes	Allopathic	NA	1	0	1	15	0
155	Northern	250.4435522	189.8325607	No	Allopathic	NA	1	1	1	40	1
156	Northern	200.7811418	217.8360253	Yes	Allopathic	NA	1	0	1	2	1
157	Northern	261.1856606	238.4636951	Yes	Allopathic	NA	1	0	1	31	0
158	Western	104.5912028	17.00139366	No	Traditional	Allopathic	0	1	1	1	1
159	Western	291.8134472	73.893405	No	No treatment	NA	0	0	NA	NA	1
160	Western	274.3402606	53.78607042	No	Allopathic	NA	1	0	1	7	1
161	Western	616.8253125	102.7994489	No	Traditional	NA	0	0	1	2	1
162	Western	647.451403	109.5091247	No	Traditional	NA	0	0	1	1	1
163	Western	620.1842285	103.6584148	No	Traditional	NA	0	0	1	4	1
164	Western	624.844472	104.7429631	Yes	Traditional	NA	0	0	1	4	1
165	Western	536.9034879	97.61954599	Yes	Traditional	NA	0	1	1	1	0
166	Western	573.5095858	111.3990898	No	Traditional	NA	0	1	1	4	0
167	Western	634.6444197	160.3488313	No	Traditional	NA	0	0	1	2	1
168	Western	419.9202289	94.5045397	No	Traditional	NA	0	1	1	1	1
169	Western	354.8604014	82.96730472	No	Traditional	NA	0	1	1	1	1
170	Western	270.9813595	77.54373828	No	Allopathic	NA	0	0	1	3	1
171	Western	652.9155021	114.8562717	Yes	Traditional	NA	0	0	1	2	1
172	Western	624.2317276	107.8318642	No	Traditional	NA	0	0	1	2	1
173	Western	597.5094014	101.5390989	No	Traditional	NA	0	0	1	3	1
174	Western	616.0521809	118.7978604	No	Traditional	NA	0	0	1	2	1
175	Western	636.8157045	125.8463692	No	Traditional	Allopathic	0	0	1	1	1
176	Western	659.887325	133.9740287	No	Traditional	NA	0	0	1	2	1
177	Western	660.3184575	133.2332338	No	Traditional	NA	0	0	1	3	1
178	Western	704.56744	125.0491354	No	Traditional	NA	0	0	1	1	1
179	Western	549.1704659	81.54138643	No	Traditional	NA	0	0	1	1	1
180	Central	660.1222157	184.7020478	No	Traditional	NA	0	1	1	1	1
181	Central	437.3240373	159.879998	No	Traditional	NA	0	0	1	1	1
182	Central	303.1847544	127.2060926	Yes	Traditional	NA	0	0	1	2	0
183	Central	291.1226069	145.6931148	No	Traditional	NA	0	1	1	8	1
184	Central	153.3270817	61.9613474	Yes	Allopathic	Indigenous	1	0	1	15	0
185	North Central	598.8363558	363.9811395	No	Allopathic	NA	1	0	1	23	1
186	North Central	598.7962326	363.920298	Yes	Allopathic	NA	1	0	1	12	1
187	North Central	596.1807712	363.1323633	Yes	Allopathic	NA	1	1	1	25	1
188	Central	519.631746	173.589776	Yes	Traditional	NA	0	0	1	1	1
189	Central	511.8359392	171.8180266	Yes	Traditional	Indigenous	0	0	1	2	0
190	Southern	598.8313809	151.9796817	No	Traditional	NA	0	0	1	1	1
191	Southern	746.3818442	166.5610187	No	Traditional	NA	0	0	1	1	1
192	Southern	751.1077896	170.9462708	No	Allopathic	Indigenous	1	0	1	30	1
193	Southern	765.46134	179.0902242	Yes	Traditional	Allopathic	0	0	1	1	1
194	Southern	815.9974169	185.5081149	No	Traditional	NA	0	0	1	1	1
195	Southern	412.5963418	82.28213541	No	Traditional	NA	0	0	1	2	0
196	Southern	584.2216094	96.29045854	No	Allopathic	NA	1	0	1	7	1
197	Southern	639.9493293	134.7125706	No	Allopathic	NA	1	0	1	10	1
198	Southern	639.9493293	134.7125706	No	Allopathic	NA	1	0	1	10	1
199	Southern	417.6942813	80.89852952	No	Allopathic	Indigenous	1	0	1	3	1
200	Southern	458.8819045	85.6050264	No	Allopathic	NA	1	0	1	15	1
201	Southern	259.6472842	50.18479783	No	Traditional	NA	0	0	1	2	0
202	Southern	655.9748747	104.5671899	No	Allopathic	NA	1	0	1	22	1
203	Southern	639.6551786	101.0773945	No	Allopathic	NA	1	0	1	22	1
204	Southern	747.121044	181.2807646	No	Traditional	NA	0	0	1	1	0
205	North Western	717.6494794	217.1332785	No	Allopathic	NA	1	0	1	5	1
206	North Western	756.6865429	229.3081952	No	Allopathic	NA	1	0	1	7	1
207	North Western	717.7143205	227.4310542	Yes	Allopathic	NA	1	0	1	7	1
208	North Western	624.7287864	184.5980151	No	Traditional	NA	1	0	1	NA	0
209	North Western	600.7593687	243.271989	No	Allopathic	NA	1	1	1	4	1
210	North Western	586.2407533	178.9864644	No	Traditional	NA	0	1	1	1	0
211	North Western	583.8734968	173.2565234	Yes	Traditional	NA	0	0	1	2	1
212	North Western	414.532604	142.5317523	No	No treatment	NA	0	0	NA	NA	1
213	North Western	594.3870685	146.1947972	No	Traditional	NA	0	1	1	2	1
214	North Western	515.3515154	155.0505631	No	Traditional	NA	0	0	2	1	0
215	North Western	515.2544682	156.0587319	Yes	Allopathic	NA	1	1	1	3	0
216	North Western	515.2549902	156.2942977	No	Allopathic	NA	1	0	1	3	1
217	North Western	518.8341484	132.6266626	No	Allopathic	NA	1	0	1	6	1
218	North Western	620.5961859	160.0978219	No	Allopathic	NA	1	0	1	16	1
219	North Western	646.8573745	169.3416257	No	Traditional	NA	0	0	1	1	1
220	North Western	538.2283267	147.2473461	No	Traditional	NA	0	0	1	1	1
221	North Western	517.4537706	144.0248153	No	Traditional	NA	0	0	3	8	0
222	North Western	516.5039568	143.7970877	No	Allopathic	NA	1	0	2	16	0
223	North Western	462.7380477	144.6614454	No	Traditional	NA	0	0	1	1	1
224	North Western	617.173553	169.4546997	No	Traditional	NA	0	0	1	1	1
225	North Western	611.3355887	164.2946876	No	Traditional	NA	0	0	1	2	1
226	North Western	613.5700871	171.4082572	No	Allopathic	NA	1	0	1	8	1
227	North Central	688.1196147	342.6983187	No	Allopathic	NA	1	0	1	5	1
228	Central	139.6599357	151.3058395	Yes	Allopathic	NA	0	0	1	10	0
229	North Western	603.26589	147.1044358	No	Traditional	NA	0	0	1	3	1
230	North Western	602.93773	147.535493	No	Traditional	NA	0	0	1	3	1
231	North Western	764.1528237	232.8819045	No	Allopathic	NA	1	1	1	8	1
232	North Western	421.3942669	132.1436604	No	Allopathic	NA	1	0	1	2	1
233	North Central	695.5476339	346.3350383	No	Allopathic	NA	1	0	1	9	1
234	North Central	706.4313803	353.0299102	No	Allopathic	NA	1	0	1	10	1
235	North Central	447.8382043	300.4944588	Yes	Allopathic	NA	1	0	1	4	1
236	North Central	442.4866161	293.5360746	No	Allopathic	NA	1	0	1	3	1
237	North Central	655.1393919	332.920579	No	Allopathic	NA	1	0	1	5	0
238	North Central	657.4620378	333.0769222	No	Allopathic	NA	1	0	1	5	0
239	North Central	658.469701	333.9900859	Yes	Allopathic	NA	1	0	1	5	1
240	North Central	649.7230163	383.6586953	Yes	Allopathic	NA	1	0	1	4	1
241	North Central	665.3179928	336.687212	No	Allopathic	NA	1	0	1	4	1
242	North Central	677.6570234	343.2813111	No	Allopathic	NA	1	0	1	5	1
243	North Central	581.5453071	291.7225331	Yes	Allopathic	NA	1	0	1	4	1
244	North Central	581.689769	292.5210672	Yes	Allopathic	NA	1	0	1	6	1
245	North Central	812.4763002	486.3131538	Yes	Allopathic	Indigenous	1	0	1	7	1
246	North Central	813.3527163	484.6847973	No	Traditional	NA	0	0	1	2	1
247	North Central	829.2410483	487.7487602	Yes	Allopathic	NA	1	0	1	7	1
248	North Central	844.4656183	490.3944112	No	Allopathic	NA	1	0	1	2	1
249	North Central	860.7588007	483.3507994	Yes	Allopathic	NA	1	1	1	2	1
250	North Central	860.9088183	484.9171873	Yes	Allopathic	NA	1	0	1	4	1
251	North Central	841.1585722	514.6989715	Yes	Allopathic	Indigenous	1	0	1	7	1
252	North Central	845.872819	509.352941	Yes	Traditional	NA	0	0	1	2	0
253	North Central	847.6306491	505.1063407	Yes	Traditional	NA	0	0	1	2	1
254	North Central	841.84391	515.0932795	Yes	Traditional	NA	0	0	1	1	1
255	North Central	439.5485981	303.995865	Yes	Traditional	NA	1	0	1	2	1
256	North Central	490.3520883	303.6766932	Yes	Allopathic	NA	1	0	1	15	1
257	North Central	490.8187082	304.2876452	Yes	Allopathic	NA	1	0	1	15	1
258	North Central	587.5960118	225.550539	Yes	Traditional	NA	0	0	1	7	1
259	North Central	586.2154522	228.609761	Yes	Allopathic	NA	1	0	1	2	0
260	North Central	295.1098605	251.6906184	Yes	Allopathic	Indigenous	1	0	1	9	1
261	North Central	373.8672899	297.7296412	Yes	Allopathic	NA	1	0	1	20	1
262	North Central	372.5112486	297.5053408	Yes	Traditional	NA	0	0	1	5	0
263	North Central	581.4471132	378.0232295	Yes	Allopathic	NA	1	0	1	9	1
264	North Central	661.1891606	436.5669337	Yes	Allopathic	NA	1	0	1	7	1
265	North Central	659.834919	436.063824	Yes	Allopathic	NA	1	0	1	7	1
266	North Central	552.1495779	331.7630277	No	No treatment	NA	0	0	NA	NA	1
267	North Central	551.332983	331.0279024	Yes	Allopathic	Allopathic	1	0	1	8	1
268	North Central	242.79058	144.6876205	No	Traditional	NA	0	0	1	1	1
269	North Central	550.4180087	328.5118568	No	Allopathic	NA	1	0	1	9	0
270	North Central	460.2835776	305.8588905	No	Traditional	NA	0	0	1	5	0
271	North Central	611.305492	373.5721248	Yes	Allopathic	Indigenous	1	0	1	6	1
272	Uva	405.1863672	273.017902	Yes	Allopathic	NA	1	0	1	3	1
273	Uva	432.7789678	291.6672274	Yes	Allopathic	NA	1	0	1	5	1
274	Uva	416.3820334	257.9108328	Yes	Traditional	NA	0	1	1	6	1
275	Uva	421.2494944	263.1043135	Yes	Allopathic	NA	1	0	1	80	1
276	Uva	742.6090799	277.6113381	Yes	Traditional	NA	0	0	1	1	0
277	Uva	728.4502466	273.4530099	Yes	Allopathic	NA	1	0	1	17	1
278	Uva	549.2139034	370.0167236	Yes	Allopathic	NA	1	1	1	7	1
279	Uva	553.8455393	369.1134535	Yes	Allopathic	NA	1	1	1	7	1
280	Uva	500.5473859	284.9986267	Yes	Allopathic	Allopathic	0	0	1	4	1
281	Uva	953.6832495	221.697119	Yes	Allopathic	Indigenous	1	1	1	4	1
282	Uva	481.1942031	182.8260601	No	Traditional	NA	0	0	1	1	1
283	Uva	467.3136316	173.1592956	Yes	Traditional	NA	1	0	3	12	0
284	Uva	367.7262938	168.3050158	Yes	Allopathic	Indigenous	0	1	3	5	0
285	Uva	246.5666015	133.7337389	Yes	Traditional	NA	0	0	1	1	1
286	Uva	416.5253515	436.5599546	Yes	Allopathic	NA	1	0	1	9	1
287	Uva	428.4203328	448.1764133	Yes	Traditional	NA	1	1	1	1	1
288	Uva	373.2953282	453.8402678	Yes	Traditional	NA	0	1	1	5	1
289	Uva	406.0113443	264.3781649	No	Traditional	NA	0	1	1	1	1
290	Sabaragamuwa	404.3760229	124.8915593	No	Traditional	NA	0	0	1	2	1
291	Sabaragamuwa	278.7939942	138.0630072	No	Traditional	NA	0	0	1	1	1
292	Sabaragamuwa	299.4872679	104.4736013	No	Traditional	NA	0	0	1	1	1
293	Sabaragamuwa	359.9264834	113.6867098	Yes	Traditional	NA	0	1	1	1	1
294	Sabaragamuwa	355.4078957	112.0241143	No	Traditional	NA	0	0	1	1	1
295	Sabaragamuwa	363.5440131	115.7838749	No	Traditional	NA	0	0	1	1	1
296	Sabaragamuwa	313.2416488	131.8738002	No	Allopathic	NA	0	0	1	6	1
297	Sabaragamuwa	319.0040112	136.0895851	Yes	Traditional	NA	0	0	1	2	0
298	Sabaragamuwa	423.8758984	143.1301873	No	Traditional	NA	0	0	1	1	0
299	Sabaragamuwa	350.6572265	91.00249283	No	Traditional	Allopathic	0	1	1	2	1
300	Sabaragamuwa	508.5872815	180.2118435	No	Traditional	NA	0	0	1	1	1
301	Sabaragamuwa	474.0625871	142.2878296	No	Traditional	Indigenous	0	1	1	1	1
302	Sabaragamuwa	466.035282	175.102797	Yes	Traditional	NA	0	0	1	1	1
303	Sabaragamuwa	456.7139423	167.9206011	No	Traditional	NA	0	0	4	1	1
304	Sabaragamuwa	459.9396292	166.8907514	No	Traditional	NA	0	0	1	1	1
305	Sabaragamuwa	414.6043977	123.4358087	No	Traditional	NA	0	0	1	1	1
306	Sabaragamuwa	357.874614	108.6145237	Yes	Allopathic	NA	0	0	1	8	1
307	Sabaragamuwa	507.5869878	144.8214416	Yes	Traditional	Allopathic	0	0	1	1	0
308	Sabaragamuwa	489.2771533	143.017737	No	Traditional	NA	0	0	1	1	1
309	Sabaragamuwa	429.5569727	153.7721321	No	Traditional	NA	0	0	1	5	1
310	Sabaragamuwa	412.8191738	101.9506945	No	Traditional	NA	0	0	1	2	1
311	Sabaragamuwa	511.1379096	163.2467904	No	Traditional	NA	0	0	1	1	1
312	Sabaragamuwa	486.5281784	99.74680485	No	Traditional	NA	0	0	2	6	1
313	Sabaragamuwa	419.0664071	119.4892833	Yes	Traditional	NA	0	1	7	25	1
314	Sabaragamuwa	662.6206382	199.2615632	No	Traditional	NA	0	0	1	1	1
315	Sabaragamuwa	667.568753	199.3943256	No	Traditional	NA	0	0	1	1	1
316	Central	439.7729715	260.4345932	Yes	Traditional	NA	0	0	1	1	1
317	Central	444.1550641	263.5753225	No	Traditional	NA	0	0	1	1	1
318	Central	467.9382142	267.7485439	No	Traditional	NA	0	0	1	1	0
319	Central	435.4606236	264.392674	No	Traditional	NA	0	0	1	NA	1
320	Central	459.641865	270.165265	Yes	Allopathic	Indigenous	0	1	1	14	1
321	Central	422.2453964	299.7014565	Yes	Allopathic	Allopathic	1	0	1	2	1
322	Central	514.3007509	348.1076697	No	Traditional	NA	0	0	1	1	1
323	Central	510.5448605	357.8620215	No	Traditional	NA	0	1	1	2	1
324	Central	262.4884713	141.543063	No	Allopathic	NA	1	0	1	10	1
325	Central	370.4754954	154.9940348	No	Traditional	NA	0	0	1	1	1
326	Central	510.1922251	182.5512372	No	Traditional	NA	0	0	1	1	1
327	Southern	848.2142922	180.2511741	No	Traditional	NA	0	0	2	1	1
328	Southern	847.5348933	180.5230034	No	Traditional	NA	0	0	3	2	1
329	Southern	849.6675626	181.2614259	No	Traditional	NA	0	0	1	2	1
330	Southern	700.5383025	196.5170602	No	Traditional	NA	0	0	1	NA	0
331	Southern	683.7496137	187.9452815	No	Traditional	NA	0	0	1	3	1
332	Southern	703.5961779	192.4637613	Yes	Traditional	NA	0	0	1	1	1
333	Southern	703.2672903	193.0629567	No	Traditional	NA	0	0	1	1	0
334	Southern	683.6534679	178.4917445	Yes	Allopathic	Allopathic	1	0	1	18	1
335	Southern	500.067925	114.0137409	No	Traditional	NA	0	0	1	5	1
336	Southern	926.3620267	157.7406633	No	Traditional	NA	0	0	1	5	1
337	Southern	912.9359469	153.4377757	Yes	Allopathic	NA	1	0	1	6	1
338	Southern	882.8334177	136.5400927	No	Traditional	NA	0	0	1	15	1
339	Southern	882.8334177	136.5400927	Yes	Allopathic	NA	1	0	1	7	1
340	Southern	991.2521265	176.3664886	No	Traditional	NA	0	0	1	15	1
341	Southern	883.3450902	136.0161184	Yes	Allopathic	Allopathic	1	0	1	3	0
342	Southern	931.751218	130.5290905	No	Traditional	NA	0	0	1	3	1
343	Southern	923.39664	129.385766	No	Traditional	NA	0	0	1	3	1
344	Southern	927.0778224	130.2294036	No	Traditional	NA	0	NA	1	3	1
345	Southern	903.409346	125.8787878	No	Traditional	NA	0	0	1	3	1
346	Southern	575.7104248	94.24884493	No	Allopathic	NA	1	0	1	7	1
347	Southern	503.5727375	82.00220467	No	Allopathic	NA	1	0	1	3	1
348	Southern	504.2937165	81.79392393	No	Allopathic	NA	1	0	1	4	1
349	Southern	485.1346715	71.94616393	No	Allopathic	NA	1	0	2	2	1
350	Southern	487.9530129	72.04510228	No	Traditional	NA	0	0	1	2	1
351	Southern	570.8895559	84.51369241	No	Traditional	NA	0	0	1	15	1
352	Southern	563.766858	83.14815358	Yes	Traditional	NA	0	0	1	1	1
353	Southern	559.7960452	83.27822736	No	Traditional	NA	0	0	1	1	1
354	Southern	482.7317271	98.75681709	No	Traditional	NA	0	0	1	1	1
355	Southern	480.9955411	98.37663632	No	Traditional	NA	0	0	1	1	1
356	Southern	529.4320218	140.3559184	No	Traditional	NA	0	0	1	5	1
357	Southern	511.0339318	70.30342417	No	No treatment	NA	0	0	NA	NA	0
358	Southern	527.4815796	70.4414968	No	Traditional	NA	0	0	2	6	0
359	Southern	535.3697526	70.33626018	No	Traditional	NA	0	0	1	9	0
360	Southern	518.8504272	69.94272299	No	Allopathic	NA	1	0	1	12	0
361	Southern	288.258691	80.00475898	No	Allopathic	Indigenous	1	0	1	21	1
362	North Western	594.2463266	253.5920446	No	Allopathic	Indigenous	0	0	1	5	1
363	North Western	849.2920966	273.6439521	Yes	Traditional	NA	0	0	2	6	0
364	North Western	677.3564724	226.4019337	No	Allopathic	NA	1	0	1	10	1
365	North Western	504.8271922	148.1524935	No	Allopathic	NA	1	0	1	3	1
366	North Western	768.1301459	237.3988286	No	Traditional	NA	0	0	1	6	1
367	North Central	648.2417989	382.0143097	Yes	Allopathic	NA	1	0	1	4	1
368	North Central	647.2266143	382.302291	Yes	Allopathic	NA	1	0	1	2	1
369	Uva	546.8456842	438.9998585	Yes	Traditional	NA	0	1	1	2	1
370	Uva	524.2610129	264.6189415	No	Traditional	NA	0	0	1	1	1
371	Uva	507.5880168	265.7525049	No	Traditional	NA	0	0	1	1	1
372	Uva	369.0746246	170.988397	No	Allopathic	NA	1	0	1	12	0
373	Uva	364.0840041	170.4618974	Yes	Allopathic	NA	1	0	1	50	1
374	Uva	445.3068209	270.6599151	No	Allopathic	NA	1	0	1	2	1
375	Uva	454.7620235	302.7461482	Yes	Allopathic	NA	1	0	1	10	0
376	Uva	792.2929277	282.0784171	No	Allopathic	NA	1	0	1	4	1
377	Uva	771.2528866	283.033133	No	Allopathic	NA	1	0	1	4	1
378	Uva	795.5865561	284.9953782	No	Traditional	NA	0	0	1	1	1
379	Uva	658.3363935	267.6982206	Yes	Allopathic	NA	1	0	1	2	1
380	Uva	661.3225217	268.1270501	Yes	Allopathic	NA	0	0	1	2	1
381	Uva	746.6598549	271.9693721	Yes	Allopathic	NA	1	0	1	3	1
382	Uva	569.8117541	257.913354	No	Traditional	NA	0	0	2	1	0
383	Uva	293.9057664	166.9398789	Yes	Traditional	NA	0	1	1	1	0
384	Uva	466.736003	190.882587	No	Traditional	NA	0	1	1	1	1
385	Uva	482.5516966	191.6257523	Yes	Traditional	NA	0	1	1	1	1
386	Uva	132.954571	120.9464839	Yes	Traditional	NA	0	1	1	3	0
387	Uva	484.7871806	332.6906991	No	Traditional	NA	0	0	2	2	0
388	North Central	398.7675172	262.5455726	No	Allopathic	NA	1	0	1	29	1
389	North Central	351.4362818	243.4144502	Yes	Allopathic	NA	1	0	1	2	1
390	North Central	351.7658442	242.3353267	No	Allopathic	NA	1	0	1	1	1
391	North Central	731.4776245	420.073204	Yes	Allopathic	NA	1	0	1	32	1
392	North Central	727.4400572	416.959589	Yes	Allopathic	NA	1	0	1	30	1
393	North Central	707.2589629	400.8329607	Yes	Allopathic	NA	1	0	1	34	1
394	North Central	661.6564692	397.5384586	No	Allopathic	NA	1	0	1	5	1
395	North Central	667.4763829	397.5319934	No	Allopathic	NA	1	0	1	9	1
396	North Central	360.7061312	259.0184793	No	No treatment	NA	0	0	NA	NA	1
397	North Central	382.8519822	237.8270837	Yes	Allopathic	Indigenous	1	0	1	22	1
398	North Central	382.0375028	165.0678108	Yes	Allopathic	Indigenous	1	0	1	4	1
399	North Central	379.1728311	235.4604989	No	Allopathic	NA	1	0	1	4	1
400	North Central	339.5308318	259.2916785	Yes	Allopathic	NA	1	0	1	4	0
401	North Central	710.0398022	410.2362946	Yes	Allopathic	Allopathic	1	0	1	3	0
402	North Central	723.9056919	416.6004154	Yes	Allopathic	NA	1	0	1	27	0
403	North Central	435.4220081	323.7351501	Yes	Allopathic	NA	1	0	1	25	0
404	North Central	505.0645937	387.7624538	No	Traditional	NA	0	0	1	1	1
405	North Central	500.1138616	386.0568205	Yes	Allopathic	Indigenous	1	0	1	22	1
406	North Central	469.0695945	284.4175658	No	Allopathic	NA	1	0	1	10	1
407	North Central	470.3057253	285.1803784	Yes	Allopathic	NA	1	0	1	18	1
408	North Central	311.9467948	251.3501061	Yes	Traditional	NA	0	0	1	2	1
409	North Central	629.0123878	249.5758892	Yes	Allopathic	NA	1	0	1	5	1
410	North Western	447.9355126	144.4528393	Yes	Allopathic	NA	1	0	1	14	1
411	Sabaragamuwa	281.0795448	134.7543752	No	Traditional	NA	0	0	1	1	1
412	North Central	467.4929104	376.1983443	Yes	Traditional	NA	0	0	1	NA	1
413	North Central	369.1919456	263.8904157	Yes	Allopathic	NA	1	0	1	4	1
414	North Central	372.9196385	267.2480608	Yes	Allopathic	NA	1	0	1	4	1
415	North Central	380.4315783	152.6474774	Yes	Allopathic	NA	1	0	1	4	1
416	North Central	562.2003246	309.8855751	No	Allopathic	NA	1	0	1	8	1
417	North Central	445.0779082	296.3225988	Yes	Allopathic	NA	1	0	1	6	1
418	North Central	375.5587102	309.9760173	Yes	Allopathic	NA	1	0	1	8	1
419	North Central	651.4975029	382.9803808	Yes	Allopathic	NA	1	0	1	3	0
420	North Central	742.5913715	490.6825315	Yes	Allopathic	Indigenous	1	0	1	22	1
421	North Central	562.8860344	330.5062175	No	Allopathic	NA	1	0	1	28	0
422	North Central	557.267679	327.6179162	Yes	Traditional	NA	0	0	1	18	1
423	North Central	628.1524108	318.9417113	No	Allopathic	NA	1	0	1	10	0
424	Central	186.8904485	104.4357538	Yes	Allopathic	Indigenous	1	0	1	8	1
425	Central	147.6665214	93.18743427	No	Traditional	Allopathic	0	1	1	1	0
426	North Central	638.7819929	391.1196854	Yes	Allopathic	NA	1	0	1	4	1
427	Northern	263.3055279	188.4628999	Yes	Allopathic	NA	1	0	1	13	0
428	Northern	408.841468	310.6296796	Yes	Allopathic	NA	1	0	1	25	1
429	Uva	478.3049198	362.8478505	Yes	Allopathic	Allopathic	0	0	1	12	1
430	Uva	510.5291102	387.3838329	No	Allopathic	NA	1	0	1	15	1
431	Uva	416.8280831	263.8048841	No	Traditional	NA	0	1	2	1	1
432	Uva	482.5469494	293.420133	Yes	Allopathic	NA	1	0	1	2	1
433	Uva	446.2115092	283.033458	Yes	Allopathic	NA	1	0	1	8	1
434	North Western	574.3019957	180.9312158	No	Traditional	NA	0	0	1	1	0
435	North Western	460.0823202	133.6315744	No	Allopathic	NA	1	0	1	6	1
436	North Western	499.9814357	145.948202	No	Traditional	NA	0	0	1	3	0
437	North Western	491.4648514	143.5214048	No	Traditional	NA	0	0	1	3	1
438	North Western	457.2134642	326.8191364	No	Traditional	NA	0	0	1	2	1
439	North Western	NA	NA	Yes	Allopathic	Indigenous	1	0	9	20	0
440	North Western	693.0784173	264.4109244	Yes	Allopathic	NA	1	0	1	2	1
441	North Western	693.0784173	264.4109244	Yes	Allopathic	NA	1	1	1	2	1
442	North Western	550.8268733	370.4543029	No	Traditional	NA	0	0	1	1	1
443	North Western	561.2323451	371.597608	No	Allopathic	NA	1	0	1	10	1
444	North Western	646.1904326	186.7475519	No	Allopathic	Indigenous	1	0	1	2	0
445	North Western	593.0059293	169.3642581	Yes	Allopathic	Indigenous	1	0	1	2	1
446	North Western	418.097426	150.9545214	No	Allopathic	NA	1	0	1	8	1
447	North Western	377.7822523	301.3484323	Yes	Allopathic	Allopathic	1	1	1	5	1
448	North Western	454.8795143	142.1921284	No	Allopathic	NA	1	0	1	7	0
449	North Western	502.081866	355.9050124	No	No treatment	NA	0	0	NA	NA	1
450	North Western	502.081866	355.9050124	No	Traditional	NA	0	0	1	1	1
451	North Western	655.0121529	204.5811503	Yes	Allopathic	NA	1	0	1	3	1
452	North Western	388.0384464	120.5768154	Yes	Allopathic	Allopathic	1	1	1	16	1
453	North Western	652.8804264	206.2151985	Yes	Allopathic	Allopathic	1	0	1	7	1
454	North Western	332.3088477	129.0047308	Yes	Allopathic	Indigenous	1	1	1	30	0
455	North Western	445.5408728	144.8606139	No	Allopathic	NA	1	0	1	12	1
456	North Western	292.2558751	99.9269949	No	Traditional	NA	0	0	1	5	1
457	North Western	528.1689424	380.0593074	Yes	Allopathic	Indigenous	1	1	1	15	0
458	North Western	297.6158287	102.7780018	Yes	Allopathic	NA	1	1	1	14	1
459	North Western	315.8456556	116.4740556	Yes	Allopathic	Allopathic	1	0	1	8	1
460	North Western	421.6190628	154.0529998	Yes	Allopathic	NA	1	1	1	2	1
461	North Western	633.0255437	192.5771354	Yes	Allopathic	NA	1	1	1	31	1
462	North Western	633.5761691	192.4759298	Yes	Allopathic	Allopathic	1	1	1	7	1
463	North Western	633.3322957	191.8507119	Yes	Allopathic	NA	1	0	1	7	1
464	North Western	389.8993742	289.3376248	No	Allopathic	NA	1	0	1	4	1
465	North Western	502.9545029	127.8887971	No	Allopathic	NA	1	0	1	15	1
466	North Western	502.1384438	127.1887012	No	Allopathic	NA	1	0	1	4	1
467	North Western	384.6455351	257.4706772	Yes	Allopathic	Indigenous	1	0	1	1	1
468	Central	274.9039178	144.6550679	No	Allopathic	Allopathic	0	0	1	4	0
469	Central	282.0650147	145.2621584	No	Allopathic	NA	1	0	1	4	1
470	Central	284.761397	145.0611195	No	Allopathic	Allopathic	0	1	1	4	0
471	Central	340.7497603	173.1661638	No	Traditional	NA	0	1	1	1	1
472	Northern	113.316487	69.12645558	No	Allopathic	NA	1	0	1	3	0
473	Northern	93.78313832	117.6339362	No	Allopathic	NA	1	0	1	3	0
474	North Western	269.8959728	132.0973188	No	Allopathic	NA	1	0	1	1	1
475	North Western	334.2164678	118.0002937	No	Allopathic	NA	1	0	1	4	0
476	North Western	324.3638131	227.3552055	Yes	Allopathic	NA	1	0	1	35	1
477	North Western	319.597612	254.3253825	Yes	Allopathic	NA	1	0	1	6	0
478	North Western	319.6537579	214.5650635	Yes	Allopathic	Indigenous	1	0	1	16	0
479	North Western	327.2086196	217.2581189	No	Allopathic	NA	1	0	1	17	1
480	North Western	259.1026737	173.5493167	No	Allopathic	NA	1	0	1	13	1
481	North Western	259.4641092	175.1374595	Yes	Traditional	NA	0	0	1	10	1
482	Western	227.9286962	55.6215346	No	Traditional	NA	0	1	1	2	1
483	Western	226.2848359	55.38496305	No	Traditional	NA	0	1	1	1	1
484	Western	83.2287825	12.57909834	No	Traditional	NA	0	0	1	1	0
485	Uva	188.4640821	120.3228008	Yes	Allopathic	Allopathic	1	1	1	1	1
486	Uva	780.6429679	441.1043768	Yes	Allopathic	Allopathic	0	1	3	1	1
487	Uva	199.2232444	152.1807284	Yes	Allopathic	Allopathic	1	1	2	16	1
488	Uva	195.9170435	151.1349093	Yes	Traditional	Allopathic	0	0	2	2	0
489	Uva	411.449427	158.3519328	Yes	Traditional	NA	0	0	1	70	1
490	Uva	152.9806084	118.6284529	Yes	Allopathic	NA	1	1	1	3	1
491	Western	467.6999821	175.8480884	Yes	Allopathic	NA	0	0	1	10	1
492	Western	468.4740616	175.7579726	No	Traditional	NA	0	0	1	4	1
493	Western	375.4000337	102.4231205	Yes	Allopathic	NA	0	0	1	1	1
494	Central	326.8838799	138.9176117	No	Traditional	NA	0	0	1	1	1
495	Central	329.6277063	144.2805256	No	Traditional	NA	0	0	1	2	1
496	Sabaragamuwa	636.0054435	202.9449006	Yes	Traditional	NA	0	0	2	2	0
497	Sabaragamuwa	844.2480067	224.8479352	No	Traditional	NA	0	0	1	1	1
498	Sabaragamuwa	990.1183454	341.3083675	No	Traditional	NA	0	0	1	2	1
499	Sabaragamuwa	631.8721591	329.7354203	Yes	Traditional	NA	0	0	1	2	1
500	Sabaragamuwa	642.0799435	201.6683917	No	Traditional	NA	0	0	1	1	1
501	Sabaragamuwa	368.1820952	175.6458593	Yes	Traditional	NA	0	0	1	2	0
502	Sabaragamuwa	503.6711992	177.3645524	No	Allopathic	NA	1	0	1	2	1
503	Sabaragamuwa	424.1249296	130.3282582	No	Traditional	NA	0	1	1	1	1
504	Sabaragamuwa	350.8688153	110.8469834	Yes	Traditional	NA	0	0	1	3	0
505	Sabaragamuwa	358.4734125	115.4561178	No	Traditional	NA	0	0	1	4	0
506	Sabaragamuwa	568.0334603	360.2361027	Yes	Traditional	NA	0	0	1	1	1
507	Sabaragamuwa	557.8189456	354.2247598	No	Traditional	NA	0	0	1	1	1
508	Northern	277.0071362	213.7475201	Yes	Traditional	NA	0	0	1	1	0
509	Northern	274.114766	211.7345424	No	Allopathic	Allopathic	0	0	1	4	1
510	Northern	292.0648548	183.9973966	Yes	Allopathic	Allopathic	0	1	1	2	1
511	Northern	269.1775308	248.4644412	Yes	Allopathic	NA	1	0	1	15	0
512	Northern	NA	NA	Yes	Allopathic	Allopathic	0	0	1	3	0
513	Northern	NA	NA	Yes	Allopathic	Allopathic	0	0	1	2	1
514	Northern	360.1319923	257.5486673	Yes	Allopathic	Allopathic	0	0	1	10	1
515	North Western	171.264521	67.32481112	Yes	Allopathic	NA	1	0	1	30	1
516	North Western	247.1034288	97.93764554	No	Allopathic	NA	1	1	1	2	1
517	North Western	247.1034288	97.93764554	No	Allopathic	NA	1	1	1	2	1
518	North Western	NA	NA	No	Allopathic	NA	1	0	1	2	0
519	North Western	117.1868142	57.94615354	Yes	Allopathic	NA	1	0	1	12	0
520	North Western	183.140567	73.03228076	Yes	Allopathic	NA	1	1	1	5	0
521	Central	366.7976304	173.8448752	No	Traditional	NA	0	0	1	1	0
522	Central	524.2778936	193.4915389	Yes	Traditional	NA	0	0	1	1	0
523	Central	386.439804	172.7146641	No	Traditional	NA	0	0	1	1	0
524	Central	391.1108332	173.3485275	No	Traditional	NA	0	0	1	1	1
525	Central	377.8828693	173.391668	Yes	Traditional	NA	0	0	1	1	1
526	Western	301.178159	74.59629226	Yes	Allopathic	NA	0	0	1	1	1
527	Western	302.0613089	75.11104088	Yes	Traditional	NA	1	0	7	1	1
528	Uva	613.7605357	244.2349625	No	Traditional	NA	1	0	1	5	1
529	Uva	566.2664025	264.0404163	No	Traditional	NA	0	0	1	3	1
530	Uva	527.4765334	263.0430084	Yes	Allopathic	NA	1	0	1	15	1
531	Uva	550.0670355	266.2762574	Yes	Allopathic	NA	1	1	1	35	1
532	Uva	610.2695824	244.7361406	No	Allopathic	NA	1	0	1	2	1
533	Uva	501.797643	218.2455977	No	Traditional	NA	0	0	1	1	1
534	Uva	588.4935026	231.6369859	No	Traditional	NA	0	0	2	4	0
535	Northern	302.1370171	231.9781396	No	Allopathic	NA	0	0	1	1	0
536	Northern	477.7177386	254.3108076	Yes	Allopathic	NA	0	1	2	5	0
537	Northern	472.3421315	251.315252	Yes	Allopathic	NA	1	0	1	5	0
538	Northern	490.8012084	267.9056484	No	Allopathic	NA	1	1	2	5	1
539	Northern	490.8012084	267.9056484	Yes	Allopathic	NA	1	1	2	5	1
540	Northern	490.8012084	267.9056484	Yes	Allopathic	NA	1	0	2	5	0
541	Northern	490.8012084	267.9056484	No	Allopathic	NA	1	1	2	5	0
542	Northern	490.8012084	267.9056484	Yes	Allopathic	NA	1	0	1	5	0
543	Northern	489.7862924	267.0101	Yes	Allopathic	NA	1	0	1	5	1
544	Northern	229.9088148	208.8426038	No	Allopathic	NA	1	0	1	15	1
545	Northern	322.5666834	221.3520439	No	Allopathic	NA	1	0	1	20	1
546	Northern	194.2407246	214.445204	No	Allopathic	NA	1	0	1	20	0
547	Northern	195.4401436	215.6439101	Yes	Allopathic	Allopathic	1	0	1	15	1
548	Northern	432.2493125	334.0609644	No	Allopathic	NA	1	0	1	3	1
549	Northern	436.5444484	335.1476284	No	Allopathic	Allopathic	1	1	1	3	1
550	Northern	425.7037221	280.3719302	No	Allopathic	NA	1	1	1	1	1
551	Northern	484.8672191	321.372311	No	Allopathic	NA	1	0	1	36	1
552	Northern	506.1770571	332.0101783	Yes	Allopathic	NA	1	1	1	35	1
553	Northern	449.459064	282.1910386	No	Allopathic	NA	1	0	1	15	0
554	Northern	484.8610594	315.8761915	Yes	Allopathic	NA	1	1	1	3	1
555	Northern	302.3011013	227.9484176	Yes	Allopathic	NA	1	0	1	5	1
556	Northern	330.5208412	244.4019903	Yes	Allopathic	NA	1	1	1	5	0
557	Northern	328.8210754	244.0636321	Yes	Allopathic	NA	1	0	1	5	1
558	Northern	326.083194	230.6118179	Yes	Allopathic	NA	1	0	1	3	1
559	Northern	335.5064034	245.6842743	No	Allopathic	NA	1	0	2	25	0
560	Northern	329.2808773	239.2712274	No	Allopathic	NA	1	0	1	30	0
561	Sabaragamuwa	596.4340393	210.0592896	Yes	Traditional	NA	0	0	1	1	1
562	Sabaragamuwa	567.6479718	188.3273768	Yes	Traditional	NA	0	0	1	2	1
563	Sabaragamuwa	570.8390802	243.9825374	No	Traditional	NA	0	1	1	2	1
564	Sabaragamuwa	614.135418	262.8615651	Yes	Allopathic	NA	1	0	1	17	0
565	Sabaragamuwa	750.394955	207.5238499	Yes	Traditional	Indigenous	0	0	2	2	1
566	Sabaragamuwa	428.5157974	192.750362	Yes	Traditional	Allopathic	0	1	1	1	1
567	Sabaragamuwa	888.114109	240.3893285	No	Traditional	Indigenous	0	0	1	2	1
568	Sabaragamuwa	799.7134077	197.0597584	No	Traditional	Indigenous	0	0	1	1	1
569	Sabaragamuwa	801.7229319	198.2655702	Yes	Allopathic	Indigenous	0	0	1	3	1
570	Sabaragamuwa	510.2683618	184.2401704	No	Traditional	NA	0	1	1	1	1
571	Sabaragamuwa	507.183907	184.8634402	Yes	Traditional	NA	0	1	1	1	1
572	Sabaragamuwa	744.3567341	339.7124134	No	Allopathic	NA	1	1	1	5	1
573	Sabaragamuwa	837.1440696	362.5972467	Yes	No treatment	NA	0	0	NA	NA	1
574	Sabaragamuwa	809.1097678	346.7203256	No	Allopathic	NA	1	0	1	5	1
575	Sabaragamuwa	862.6645801	366.8979741	No	Allopathic	Indigenous	1	0	1	5	1
576	Sabaragamuwa	562.629742	153.824269	No	Allopathic	Indigenous	1	1	1	10	1
577	Sabaragamuwa	470.9421031	172.061267	No	Traditional	NA	0	0	1	3	1
578	Sabaragamuwa	444.9342932	169.284803	No	Traditional	NA	0	1	6	4	1
579	Sabaragamuwa	390.3220117	170.2639146	No	Traditional	NA	0	0	1	1	1
580	Sabaragamuwa	676.2957137	158.0034505	Yes	Traditional	NA	0	0	1	3	0
581	Sabaragamuwa	719.5599489	181.5829695	No	Traditional	NA	0	1	1	1	1
582	Sabaragamuwa	1014.559135	213.5115914	No	Traditional	NA	0	0	1	2	1
583	Sabaragamuwa	608.2224645	209.8669478	No	Traditional	NA	0	1	1	1	0
584	Sabaragamuwa	462.8772726	193.5607451	No	Traditional	NA	0	0	1	2	1
585	Sabaragamuwa	575.3354842	439.9196934	No	Traditional	Allopathic	0	0	1	1	1
586	Sabaragamuwa	565.1640685	120.0338998	No	Traditional	NA	0	0	1	5	1
587	Sabaragamuwa	378.4127649	179.2707615	No	Allopathic	Indigenous	1	1	1	10	1
588	Sabaragamuwa	689.5770734	174.8786305	No	Traditional	NA	0	0	1	4	0
589	Sabaragamuwa	689.4174187	174.7616223	No	Traditional	Indigenous	0	1	2	1	1
590	Sabaragamuwa	400.008295	97.80711624	No	Traditional	NA	0	0	1	2	1
591	Sabaragamuwa	332.0820131	97.24857933	No	Traditional	NA	0	0	2	2	1
592	Sabaragamuwa	546.2336539	253.405626	No	Allopathic	Indigenous	1	0	1	1	1
593	Sabaragamuwa	1015.110516	213.60925	No	Traditional	NA	0	0	1	2	1
594	Sabaragamuwa	676.4845137	189.8942742	Yes	Traditional	NA	0	0	1	1	0
595	Sabaragamuwa	670.8081791	190.9735454	No	Traditional	NA	0	0	1	1	0
596	Sabaragamuwa	714.383164	190.4434415	No	Traditional	NA	0	0	1	2	1
597	Eastern	751.5203404	326.9698353	No	Allopathic	NA	1	0	1	20	1
598	Eastern	382.6752976	258.5352168	No	Allopathic	NA	1	0	1	25	1
599	Eastern	347.5663688	240.2027032	No	Allopathic	NA	1	0	1	30	0
600	Eastern	294.61252	208.1545314	No	Allopathic	NA	1	0	1	7	0
601	Eastern	425.9093224	274.1666372	No	Allopathic	NA	1	0	1	10	0
602	Eastern	449.784755	333.6207615	Yes	Allopathic	NA	1	0	1	8	0
603	Eastern	409.2401194	255.8670491	No	Traditional	NA	0	1	1	1	1
604	Eastern	324.8265159	239.2341149	No	Traditional	NA	0	0	1	5	1
605	Eastern	353.1302157	227.8142859	Yes	Allopathic	NA	1	1	1	7	1
606	Eastern	269.6785548	247.825576	No	No treatment	NA	0	0	NA	NA	0
607	Eastern	233.7467432	228.0198401	No	Traditional	NA	0	1	2	40	0
608	Eastern	742.6180935	325.8502991	No	Allopathic	NA	1	0	1	1	0
609	Southern	576.793487	80.48523992	No	Traditional	NA	0	0	1	9	1
610	Southern	574.1286682	79.24059153	No	Allopathic	NA	1	0	1	25	1
611	Southern	524.8979822	82.78201712	No	Allopathic	NA	1	0	1	3	1
612	Southern	513.0350674	87.64752438	No	Allopathic	NA	1	0	1	3	1
613	Southern	438.0793568	90.5395847	No	Traditional	NA	0	0	2	1	1
614	Southern	657.2606478	131.0166473	No	Traditional	NA	0	0	1	1	1
615	Southern	529.6682997	83.52737938	No	Traditional	NA	0	0	1	NA	1
616	Southern	449.2530202	84.69348689	No	Allopathic	NA	1	0	2	12	1
617	Southern	473.320918	86.23535941	No	Allopathic	NA	1	0	1	8	1
618	Southern	471.8806948	87.12892766	No	Traditional	NA	0	0	1	NA	1
619	Southern	472.9845549	116.0394872	Yes	Allopathic	NA	1	1	1	3	1
620	Southern	297.4432881	112.7175855	No	Allopathic	NA	1	0	1	4	0
621	Southern	477.2510771	114.2228802	No	Allopathic	NA	1	0	1	5	1
622	Southern	381.9058842	147.5961815	No	Allopathic	NA	1	0	1	5	1
623	Southern	381.4102979	147.5272499	No	Allopathic	NA	1	0	1	5	1
624	Southern	389.5892335	159.9895517	Yes	Allopathic	Allopathic	1	0	1	6	1
625	Southern	484.2835137	257.2844024	No	Allopathic	NA	1	0	1	5	1
626	Southern	322.2924029	209.9215728	No	Allopathic	NA	1	0	1	35	1
627	Southern	352.0246017	190.489645	Yes	Traditional	Allopathic	0	0	1	2	1
628	Southern	352.2303386	193.9224424	No	Traditional	NA	0	0	1	2	1
629	Southern	440.6184983	270.7078819	Yes	Traditional	NA	0	0	1	16	0
630	Southern	440.7370604	270.2291186	Yes	Traditional	NA	0	0	1	16	1
631	Southern	437.1444793	266.8207286	No	Traditional	NA	0	0	1	17	1
632	Southern	360.9580522	215.3191449	Yes	Allopathic	Indigenous	1	0	1	1	1
633	Southern	353.5272456	219.096097	Yes	Allopathic	NA	1	0	1	35	1
634	Southern	421.5901178	228.6217771	No	Allopathic	NA	1	0	1	5	0
635	Southern	417.7037134	225.2237037	No	Allopathic	NA	1	0	1	5	1
636	Southern	470.7099585	265.5423814	No	Allopathic	NA	1	0	1	3	1
637	Eastern	473.8930686	275.2170429	Yes	Allopathic	NA	1	0	1	18	1
638	Eastern	460.2575741	270.5176248	No	No treatment	NA	0	0	NA	NA	0
639	Eastern	458.7482828	268.1788541	Yes	Allopathic	NA	1	1	1	12	1
640	Eastern	484.6476337	142.6894029	No	Allopathic	NA	1	0	1	15	0
641	Eastern	462.8765926	294.0935882	Yes	Allopathic	NA	1	0	1	15	0
642	Eastern	462.3122907	274.8516862	No	Allopathic	NA	1	1	1	10	1
643	Eastern	471.1145211	277.6605864	Yes	Allopathic	NA	1	0	1	15	1
644	Eastern	554.5608287	188.0600461	Yes	Allopathic	NA	1	1	1	12	1
645	Eastern	550.862589	253.1025724	Yes	Allopathic	NA	1	1	1	10	1
646	Eastern	455.7029167	252.3659395	Yes	Allopathic	NA	1	0	1	17	1
647	Eastern	377.1815935	284.6761187	Yes	Allopathic	NA	1	0	1	10	1
648	Eastern	372.7866755	283.9220595	Yes	Allopathic	NA	1	0	1	10	1
649	Eastern	369.8031965	281.341225	Yes	Allopathic	NA	1	0	1	10	1
650	Eastern	270.1892999	187.7034825	No	Allopathic	NA	1	0	1	1	0
651	Eastern	465.7916441	266.3332965	No	Allopathic	NA	1	0	1	15	0
652	Eastern	452.4533541	281.000689	Yes	Allopathic	NA	1	0	1	10	0
653	Eastern	314.1947135	245.5964684	Yes	Allopathic	NA	1	0	1	15	1
654	Eastern	455.9113852	249.0433948	No	No treatment	NA	0	0	NA	NA	0
655	Eastern	452.4608828	283.4593493	Yes	Allopathic	NA	1	0	1	10	1
656	Northern	367.7704554	268.3158971	Yes	Allopathic	NA	1	0	1	15	1
657	Northern	280.6699173	213.1176518	Yes	Allopathic	NA	1	1	1	5	1
658	Northern	263.9856843	244.9620901	Yes	Allopathic	NA	1	1	1	1	1
659	Northern	363.8833884	261.00589	Yes	Allopathic	NA	1	0	1	13	0
660	Northern	244.690225	194.8807741	Yes	Allopathic	NA	1	0	1	10	1
661	Northern	293.5897134	229.597049	Yes	Allopathic	NA	1	0	1	8	1
662	Northern	NA	NA	Yes	Allopathic	NA	1	0	1	3	1
663	Sabaragamuwa	280.6726666	163.3188459	Yes	Traditional	NA	0	1	2	200	0
664	Sabaragamuwa	NA	NA	Yes	Traditional	NA	0	0	NA	NA	0
665	Western	168.0353571	28.97156565	No	Traditional	NA	0	0	1	4	1
666	Central	228.5320842	100.3657762	No	Traditional	NA	0	0	1	1	0
667	Sabaragamuwa	678.7990453	262.8575265	Yes	Traditional	NA	1	0	1	1	1
668	Sabaragamuwa	668.9700922	284.516816	No	Traditional	NA	0	0	1	1	1
669	Sabaragamuwa	662.4027469	289.9288215	No	Allopathic	NA	1	0	1	4	1
670	Sabaragamuwa	714.5912255	190.3861739	Yes	Traditional	Allopathic	0	1	1	3	1
671	Sabaragamuwa	886.0631852	331.6203552	No	Traditional	NA	0	0	1	2	1
672	Sabaragamuwa	937.6128503	322.9695321	Yes	Allopathic	Indigenous	1	0	1	5	1
673	Sabaragamuwa	602.3468366	183.4147714	No	Traditional	NA	0	0	1	2	1
674	Sabaragamuwa	612.5685846	181.982381	Yes	Allopathic	Indigenous	1	0	3	7	0
675	Sabaragamuwa	1511.052079	255.291181	No	Allopathic	NA	1	0	1	3	1
676	Sabaragamuwa	1497.977626	227.363521	Yes	Traditional	NA	0	0	9	1	0
677	Sabaragamuwa	1510.005928	257.3983435	No	Traditional	NA	0	0	4	2	0
678	Sabaragamuwa	924.2733913	231.1415729	Yes	Traditional	Allopathic	0	0	3	6	0
679	Sabaragamuwa	641.5196443	220.2537266	Yes	Traditional	NA	0	1	1	NA	1
680	Sabaragamuwa	920.5385165	335.6513016	No	Traditional	NA	0	0	1	2	1
681	Sabaragamuwa	974.3732952	345.2234977	Yes	Traditional	Allopathic	0	1	1	4	1
682	Sabaragamuwa	326.5998745	227.6643539	Yes	Allopathic	Indigenous	1	0	1	2	1
683	Sabaragamuwa	831.7499036	347.835607	Yes	Traditional	NA	0	0	1	2	1
684	Uva	778.7398745	253.4233368	No	Allopathic	NA	1	0	1	35	1
685	Uva	816.2695076	265.928754	No	Traditional	Indigenous	0	0	1	3	0
686	Uva	464.0754232	297.670594	Yes	Allopathic	Indigenous	1	1	1	1	1
687	Sabaragamuwa	777.8041993	221.7867365	Yes	Traditional	Indigenous	1	0	1	8	1
688	Sabaragamuwa	777.5670686	222.0059578	No	Traditional	NA	0	0	1	1	1
689	Sabaragamuwa	763.1937769	220.0576341	No	Allopathic	NA	1	0	1	8	1
690	Sabaragamuwa	783.5532273	217.6389024	No	Traditional	NA	0	0	2	5	0
691	Sabaragamuwa	787.2030922	218.0228966	No	Traditional	NA	0	1	1	6	1
692	Sabaragamuwa	739.4720234	205.1433167	Yes	No treatment	NA	0	0	NA	NA	1
693	Sabaragamuwa	741.0779547	218.4288957	No	Allopathic	NA	1	0	1	10	1
694	Uva	684.5230281	214.0680458	No	Allopathic	NA	1	0	1	15	1
695	Uva	680.4808618	215.2245273	No	Traditional	NA	0	0	1	NA	1
